# Supplementary material for: Bioenergetics modelling of growth processes in parasitized Eastern Baltic cod (Gadus morhua L.)
Source: Conserv Physiol. 2023 Mar 8;11(1):coad007. doi: 10.1093/conphys/coad007 (PMC9999110; doi:10.1093/conphys/coad007)
Supplement: Web_Material_coad007 [file web_material_coad007.zip]

Archive with 1 entries (1 files):
- Web_Material_coad007.pdf
